# Supplementary material for: Reciprocal Regulation of GLI1 and GLI3 Fine Tunes the Pathogenic Behavior of Synovial Fibroblasts in Rheumatoid Arthritis
Source: Int J Rheum Dis. 2026 Jun 5;29(6):e70690. doi: 10.1111/1756-185x.70690 (PMC13238299; doi:10.1111/1756-185x.70690)
Supplement: Supplementary file 2 — Table S1: Gene‐by‐sample RNA‐seq read‐count matrix of bulk RASFs used for differential expression analyses in Figures 2 and 3. [file APL-29-e70690-s001.zip]

Archive with 2 entries (2 files):
- Supplementary Table 1.xlsx
- __MACOSX/._Supplementary Table 1.xlsx
